# Supplementary material for: Mechanistic Study on Orpiment Pigment Discoloration Induced by Reactive Oxygen Species
Source: Molecules. 2025 Aug 8;30(16):3318. doi: 10.3390/molecules30163318 (PMC12388804; doi:10.3390/molecules30163318)
Supplement: Supplementary file 1 [file molecules-30-03318-s001.zip]

Archive with 1 entries (1 files):
- molecules-3762215-supplementary.pdf
